# Supplementary material for: Tuning properties of biomimetic magnetic nanoparticles by combining magnetosome associated proteins
Source: Sci Rep. 2019 Jun 19;9:8804. doi: 10.1038/s41598-019-45219-7 (PMC6584501; doi:10.1038/s41598-019-45219-7)
Supplement: Supplementary file 2 — Raw data Mms6 PMF spectrum [file 41598_2019_45219_MOESM2_ESM.zip]

Archive with 1 entries (1 files):
- Mms6 spectrum.mzXML
