# Supplementary material for: Tuning properties of biomimetic magnetic nanoparticles by combining magnetosome associated proteins
Source: Sci Rep. 2019 Jun 19;9:8804. doi: 10.1038/s41598-019-45219-7 (PMC6584501; doi:10.1038/s41598-019-45219-7)
Supplement: Supplementary file 3 — Raw data Mms6 MSMS spectrums [file 41598_2019_45219_MOESM3_ESM.zip]

Archive with 6 entries (6 files):
- 1757 MSMS Spectrum.mzXML
- 1773 MSMS Spectrum.mzXML
- 2114 MSMS Spectrum.mzXML
- 2809 MSMS Spectrum.mzXML
- 1487 MSMS Spectrum.mzXML
- 1560 MSMS Spectrum.mzXML
